# Supplementary material for: Analysis of transcription factors expressed at the anterior mouse limb bud
Source: PLoS One. 2017 May 3;12(5):e0175673. doi: 10.1371/journal.pone.0175673 (PMC5415108; doi:10.1371/journal.pone.0175673)
Supplement: S1 Table — (XLSX) [file pone.0175673.s002.xlsx]

## Sheet: Sheet1
		Plasmid Preparation	PCR	primer name	sequence
		pT2AL200-CAG-loxP -CAT-polyA-loxP-polyA_R175 (pT2A-CAG-loxP)	inverse PCR	pT2A_to-CAG-CAT_iRv	GCAGAACGTGGGGCTCAC
				pT2A_to-CAG-CAT_iFw	GGCTGCCTCAGGGGGAGGTGTGGGA
			PCR	CAG-CAT_to-pT2A_Fw	AGCCCCACGTTCTGCTTCA
				CAG-CAT_to-pT2A_Rv	CCCCCTGAGGCAGCCAGCATATGGGC
		pT2A-CAG-loxP-Irx3	inverse PCR	pT2A-CAG-loxP_to-Irx3_iFw	CTTGCAGCCACCATGTCCTTCCCCCAGCTCG
				pT2A-CAG-loxP_to-Irx3_iRv	CTCGACGGATCCGCATTAAGACGAGGAGAGAGCTG
			PCR	Irx3_to-pT2A-CAG-loxP_iFw	TGCGGATCCGTCGAGGAAT
				Irx3_to-pT2A-CAG-loxP_iRv	CATGGTGGCTGCAAGCTGGATATCTATATATA
		PCR		primer name	sequence
		real-time PCR		Irx3_real-time_Fw	GGATGAGGAGATCGATTTGG
				Irx3_real-time_Rv	CGAGTCGCTAGTTTTGCAGTC
				Gapdh_real-time_Fw	TTGTGGAAGGGCTCATGACC
				Gapdh_real-time_Rv	TCTTCTGGGTGGCAGTGATG
		PCR	Gene	primer name	sequence
		genotyping	Irx3-Tg	CAG-CAT-F	AAATCTGTGCGGAGCCGAAA
				CAG-CAT-R	AATAACCAGCACGTTGCCCA
			Cre-Tg	Cre_F	GAAAATGCTTCTGTCCGTTTGC
				Cre_R	ATTGCTGTCACTTGGTCGTGGC
